# Supplementary material for: Mapping a hidden terrane boundary in the mantle lithosphere with lamprophyres
Source: Nat Commun. 2018 Sep 14;9:3770. doi: 10.1038/s41467-018-06253-7 (PMC6138702; doi:10.1038/s41467-018-06253-7)
Supplement: Supplementary file 4 — Supplementary Data 1 [file 41467_2018_6253_MOESM4_ESM.xlsx]

## Sheet: analytical data
Supplementary data 1. Geochemical results of bulk rock analysis. LOI = Loss on ignition. <dl = below lower limit of detection. Blank entries = not analysed. For several samples, replicates were analysed, e.g., KIL6(R1),(R2),(R3). See SI-Table 1 for details about locations.
Sample name (1-20)	THO	HOL	WAS(R1)	WAS(R2)	KHQ3	KHQ2	HAL	COL1	COL3	KIL6(R1)	KIL6(R2)	KIL6(R3)	POS1(R1)	POS1(R2)	POS1(R3)	POC2	KNO	DUN	HIC1(R1)	HIC1(R2)	HIC1(R3)		TAV(R1)	TAV(R2)	TAV(R3)	LEM	LUR	BUC	TAM	CRO3	CRA	HOR	PEN1(R1)	PEN1(R2)	PEN1(R3)	MAW2	MAW-CB2		COV
				replicate							replicate	replicate		replicate	replicate					replicate	replicate			replicate	replicate									replicate	replicate
XRF glass disk analysis (wt%)
SiO2	51.858	52.232	47.361	47.353	54.189	49.282	47.506	55.113	51.145	48.282			49.139			40.817	51.014	54.493	46.569				54.571	54.48	54.513	50.971	46.585	47.908	52.733	49.526	51.069	44.338	49.291	49.096	49.165	44.206	47.228		48.883
TiO2	1.603	2.014	1.925	1.93	1.438	1.274	0.735	1.407	1.713	1.118			1.431			1.618	1.498	1.288	1.375				1.212	1.208	1.207	1.927	1.07	0.885	1.219	1.132	1.109	1.094	1.808	1.787	1.787	1.233	1.277		1.27
Al2O3	18.432	13.353	15.143	15.19	15.153	13.505	12.421	16.389	15.9	13.421			13.128			13.345	16.353	15.519	14.753				15.631	15.638	15.745	13.439	15.402	14.391	15.201	13.3	16.763	15.194	9.091	9.084	9.067	9.811	10.262		16.287
Fe2O3	9.281	5.96	10.781	10.761	8.341	7.38	6.09	7.818	11.337	6.239			8.148			9.439	9.226	9.334	6.79				6.231	6.243	6.246	6.357	6.786	6.263	6.79	5.377	8.039	8.49	6.174	6.179	6.155	6.653	6.771		9.293
Mn3O4	0.071	0.029	0.409	0.406	0.113	0.139	0.153	0.207	0.163	0.088			0.14			0.363	0.152	0.101	0.137				0.318	0.319	0.321	0.122	0.185	0.309	0.152	0.107	0.198	0.146	0.118	0.116	0.113	0.149	0.18		0.163
MgO	1.775	5.717	2.943	2.924	1.978	4.7	6.148	1.547	1.365	6.117			3.786			4.938	1.891	5.683	6.591				6.43	6.446	6.468	6.915	7.21	6.297	4.757	5.453	6.485	4.178	8.412	8.418	8.4	7.851	7.368		8.611
CaO	1.275	3.708	3.819	3.785	4.149	6.623	6.45	2.273	2.125	7.302			7.787			9.135	5.359	5.825	6.078				2.791	2.8	2.81	3.613	6.01	7.428	2.862	5.873	3.54	5.682	4.563	4.529	4.56	7.181	6.763		9.891
Na2O	1.195	1.153	1.534	1.527	3.036	2.651	1.849	2.363	1.359	1.918			2.769			2.341	2.722	3.085	2.572				3.379	3.363	3.39	2.354	3.451	1.589	2.884	2.323	4.928	0.801	0.482	0.481	0.47	0.839	0.664		3.596
K2O	9.347	9.067	9.184	9.17	6.038	5.137	3.15	8.914	10.397	7.247			3.092			3.878	5.578	2.051	5.789				3.907	3.92	3.917	7.481	2.156	3.408	5.736	4.653	1.332	9.224	7.63	7.618	7.627	6.037	6.225		0.165
P2O5	0.837	3.178	3.02	2.999	0.979	0.865	0.841	1.128	0.326	0.952			0.28			0.332	0.222	0.194	1.89				1.242	1.238	1.243	1.973	1.295	1.602	2.255	1.672	0.804	1.449	1.708	1.722	1.716	1.633	1.709		0.145
SO3	0.01	0.001	0.001	<dl	0.003	0.009	0.498	0.024	0.048	0.05			0.008			0.021	<dl	<dl	0.268				1.165	1.162	1.079	0.332	0.439	0.203	0.406	0.648	1.191	0.06	0.345	0.328	0.334	0.197	0.205		0.235
Cr2O3	0.052	0.084	0.123	0.123	0.044	0.038	0.04	0.027	0.032	0.025			0.026			0.029	0.017	0.033	0.019				0.029	0.028	0.03	0.042	0.027	0.021	0.025	0.029	0.031	0.016	0.053	0.052	0.051	0.067	0.068		0.061
NiO	0.018	0.049	0.073	0.072	0.026	0.023	0.014	0.016	0.008	0.019			0.017			0.021	0.001	0.015	0.017				0.025	0.025	0.027	0.028	0.019	0.012	0.02	0.021	0.015	0.021	0.036	0.035	0.034	0.046	0.042		0.027
LOI (wt%)	2.75432	1.34242	1.9691	1.9691	3.47818	7.7668	12.0715	1.02225	3.55865	5.49583			9.80491			12.65	5.23786	1.60406	4.59102				2.91	2.77	2.67	3.06205	8.15649	8.49804	3.03967	7.76	4.97517	7.91809	8.55296	8.38418	8.66544	12.7562			1.32003
SUM	98.5083	97.8874	98.2851	98.2091	98.9652	99.3928	97.9665	98.2482	99.4766	98.2738			99.5559			98.927	99.2709	99.2251	97.439				99.841	99.64	99.666	98.616	98.7915	98.814	98.0797	97.874	100.479	98.6111	98.264	97.8292	98.1444	98.6592			99.947
mg#	0.274772	0.655205	0.350981	0.349929	0.319631	0.557844	0.666657	0.281611	0.192586	0.660131			0.479303			0.508933	0.288785	0.546724	0.657884				0.671519	0.671643	0.672288	0.683037	0.677921	0.665753	0.581222	0.667669	0.615103	0.493643	0.729668	0.729649	0.729994	0.700399	0.683115		0.647349
FeO* wt%	8.35114	5.36287	9.70085	9.68286	7.50532	6.6406	5.47984	7.03472	10.2011	5.61392			7.33165			8.49331	8.30165	8.39883	6.10971				5.60672	5.61752	5.62021	5.72009	6.10611	5.63551	6.10971	4.83828	7.23357	7.63939	5.55543	5.55993	5.53833	5.98644	6.09262		8.36194
ICP-MS solution analysis (ppm)
Li	28.1	29.36	40.45		35.38	57.39	99.28	35.59	79.99	70.8	60.2	56.4	37.3	37.2	39.9		29.49	63.49	124.8	137.3	130.3		180.3			71.46	208.4	296.5	112	166.5	158	70.05	61		61	96.54
Sc	21.27	20.08	25.75		20.16	16.2	15.59	18.73	19.88	15.7	13.4	12.3	12.5	12.6	13.4		17.42	17.24	20.9	23.6	22.3		17.29			14.37	19.09	18.67	17.42	16.84	19.69	15.2	15.47		15.47	13.84
Ti					9608		4223	8392	9894														7111							6692		6440
V					156	127.47	101.7	127.8	151.7	120.4	102.1	94.8	124.9	124.3	133.8				157.8	176.9	166.4		115.1							106.7		100.7
Cr					329.5		252.2	193.3	237.4														188.6							197.9		126.5
Co					33.53		25.42	46.26	26.25														36.67							22.78		22.28
Ni					208.6		107.9	131.4	69.33														198.1							152.3		165.3
Cu					45.87		89.83	247.9	36.17														42.13							21.75		13.39
Rb	92.22	864.6	269.3		263.9	172.67	106.1	93.48	69.75	85.2	78.4	70.4	64.2	63.9	68.2		143	99.67	163.8	183.6	158.8		153.4			273.5	76.42	114.1	129.9	119.8	60.59	164	312.2			320.1
Sr	3675	978.5	1345		1321	1047	5372	4028	33.98	2735	2346	2155	193	194	206		179	286.6	2522	2754	2638		1485			1143	902.7	525.6	887	1514	707.9	553.1	1640			693.2
Y	25.32	47.75	48.68		30.71	24.02	24.75	31.02	18.62	24.6	21.2	19.5	15.4	15.5	16.4		21.18	20.67	38.6	43.4	41.5		31.53			26.66	32.07	32.36	45.32	35.41	26.3	31.3	28.06			29.25
Zr	571.5	1151	945.5		620.6	464	240	624.3	160.2	461	405.9	368.8	106	105.7	112.1		145.3	127.5	714.6	788.9	781.8		523.8			1406	357.4	360.5	586.4	636.5	402.1	264.8	1399			585.1
Nb	23.17	44.66	43.57		37.21	27.34	11.08	19.65	17.21	13.9	12.2	11.2	16.5	16.5	17		16.41	12.66	39.2	43.2	42.2		28.27			61.09	23.35	18.9	31.5	29.54	22.34	56.89	44.66			29.4
Sn		2.67	2.86		1.32		3.7	2.32	1.5														12.81			4.2	1.17			4		5.41	10.36			7.5
Cs	1.96	8.18	3.52		26.68	8.81	10.95	2.73	19.91	12.3	10.6	9.7	4.9	4.9	5.3		12.35	7.49	4.3	4.8	4.5		30			5.19	8.02	32.22	7.57	10.87	6.56	44.25	7.43			29.13
Ba	4365	3201	4922		3120	2250.33	4178	4002	552.1	3238	2807	2586	281	281	299		427.2	309.2	11720	12960	11750		2971			5526	6648	3699	9082	10610	977.7	2525	4598			4699
La	173.6	104.2	98.93		76.75	59.54	141.3	176.3	17.64	144.1	124.1	114.1	15.6	15.7	16.6		22.39	19.76	218.1	234.2	207		187.1			245	211.1	243.7	272.1	175.1	139	234.1	222.6			113.8
Ce	350.3	243.7	212.4		166.4	122.23	300.2	364.7	38.32	293.9	252.6	231.6	33	33.3	35.3		47.36	42.09	405.9	437	388.7		310.2			488.5	378	470.6	542.2	357.7	255	434.5	476.9			225.7
Pr	41.25	33.95	28.9		18.4	14.4	35.89	44.14	4.84	36.2	31.3	28.5	4.2	4.2	4.4		5.78	5.1	47.4	51.3	45.4		39.15			57.19	44.23	53.99	63.45	43.02	27.04	48.5	60.48			27.13
Nd	150.1	143.7	119.7		68.71	53.99	138.1	154.1	19.75	135.8	117.2	107	17	17	18.1		22.55	19.71	169.1	182.8	163.5		142.5			191.3	155.2	182.2	218.9	158.8	91.11	152.6	217.4			100
Sm	21.5	32.83	26.57		12.16	9.53	20.22	22.14	4.63	19.8	17.2	15.6	3.9	3.9	4.2		4.95	4.37	24.4	26.3	24.2		19.26			24.28	21.19	24.67	30.53	24.21	12.19	19.35	31.32			17.3
Eu	5.52	6.63	5.91		3.04	2.48	4.94	5.45	1.14	5	4.3	3.9	1.3	1.3	1.3		1.37	1.24	6.1	6.7	6.1		4.5			5.24	4.9	5.6	7.21	5.73	3.06	4.18	5.91			3.8
Gd	11.37	22.89	19.82		8.8	7.07	10.97	12.06	4.44	11.2	9.5	8.8	3.7	3.7	3.9		4.62	4.28	15.2	16.8	15.7		11.46			12.71	11.93	13.3	17.28	14.38	7.29	10.47	16.02			12.23
Tb	1.22	2.48	2.31		1.16	0.93	1.18	1.37	0.66	1.2	1	0.9	0.6	0.6	0.6		0.72	0.68	1.7	1.9	1.8		1.29			1.38	1.36	1.47	1.97	1.62	0.94	1.28	1.66			1.45
Dy	5.37	10.45	10.26		6.03	4.79	5.31	6.34	3.69	5.2	4.5	4.1	3.1	3.1	3.2		4.01	3.83	8	9	8.5		6.16			5.99	6.4	6.55	8.95	7.39	4.83	6.17	6.86			6.54
Ho	0.88	1.6	1.66		1.08	0.86	0.87	1.09	0.68	0.9	0.8	0.7	0.6	0.6	0.6		0.76	0.73	1.4	1.5	1.4		1.06			0.97	1.11	1.08	1.49	1.21	0.9	1.09	1.03			1.04
Er	2.14	3.66	3.94		2.78	2.23	2.11	2.69	1.73	2.2	1.9	1.7	1.4	1.4	1.5		1.99	1.93	3.4	3.7	3.6		2.61			2.3	2.83	2.67	3.6	2.92	2.37	2.71	2.3			2.39
Tm	0.29	0.48	0.52		0.39	0.32	0.29	0.38	0.24	0.3	0.3	0.2	0.2	0.2	0.2		0.28	0.27	0.5	0.5	0.5		0.36			0.31	0.39	0.36	0.49	0.39	0.34	0.38	0.29			0.31
Yb	1.87	2.88	3.14		2.49	2.01	1.8	2.36	1.45	1.9	1.6	1.5	1.3	1.2	1.3		1.81	1.73	2.8	3.2	3.1		2.29			1.9	2.53	2.29	2.96	2.42	2.19	2.31	1.71			1.85
Lu	0.28	0.42	0.45		0.36	0.29	0.26	0.34	0.2	0.3	0.2	0.2	0.2	0.2	0.2		0.26	0.25	0.4	0.5	0.4		0.33			0.27	0.37	0.33	0.43	0.34	0.32	0.33	0.22			0.26
Hf	12.37	31.55	24.01		13.62	10.83	5.51	13.24	3.81	10.6	9.4	8.6	2.7	2.7	2.9		3.7	3.22	15.7	17.5	17		11.72			28.82	7.78	7.51	12.44	13.71	8.13	6.32	36.99			14.17
Ta	1.2	2.91	2.5		2.6		0.98	1.05	1.1								1.29	1.15					1.71			2.9	1.4	1.17	1.84	1.65	1.41	3.47	2.86			5.97
Pb	65.35	64.89	137.7		79.54	68.7	33.44	73.74	70.54	74.1	64.6	58.8	18.2	18.1	19.3		41	20.97	38.7	43.7	41.1		34			79.6	14.42	6.93	42.06	35.54	14.84	39.83	126.3			22.07
Th	21.76	55.57	37.9		22	17.37	14.3	17.54	3.95	14.9	13.1	12	3.4	3.4	3.6		7.84	6.4	24.3	26.6	25.1		17.42			51.61	28.69	28.47	26.63	20.94	24.03	30.32	112.7			42.76
U	3.65	13.21	11.3		4.06	4.61	3.5	3.09	3.01	3.8	3.2	3	2.4	2.4	2.6		2.62	2.06	5.5	6.2	5.9		4.74			11.38	4.5	5.53	5.64	5.54	4.56	1.32	25.85			11.57
TIMS isotope analysis
87Sr/86Sr	0.704197				0.706949	0.706841	0.703924			0.704322			0.70873				0.712741	0.708528	0.705235				0.707702			0.708782		0.710715		0.706965	0.708024	0.708916	0.709855			0.713243			0.702698
±2SE	1.66e-05				1.62e-05	7.3e-06	1.5e-05			6.31e-06			7.23e-06				2.9e-05	1.76e-05	1.37e-05				1.3e-05			1.58e-05		9.8e-06		1.5e-05	1.64e-05	2.2e-05	1.56e-05			1.58e-05			1.4e-05
87Rb/86Sr	0.0726048				0.578164	0.477288	0.0571433			0.0901333			0.962871				2.31336	1.00663	0.187936				0.298982			0.692634		0.6285		0.229006	0.247736	0.858299	0.551096			1.33724			0.0524101
87Sr/86Sr (290 Ma)	0.703897				0.704563	0.704871	0.703688			0.70395			0.704757				0.703195	0.704374	0.704459				0.706468			0.705924		0.708122		0.70602	0.707002	0.705374	0.707581			0.707725
MC-ICP-MS isotope analysis
143Nd/144Nd	0.512487				0.512413		0.512479			0.512513			0.512606				0.512469	0.51247	0.512409				0.512394			0.512332		0.512347		0.512395	0.512381	0.512393	0.512251			0.51234			0.513093
±2SE	5e-06				4e-06		5e-06			7e-06			7e-06				5e-06	5e-06	7e-06				6e-06			5e-06		5e-06		5e-06	5e-06	4e-06	5e-06			5e-06			5e-06
147Sm/144Nd	0.0865944				0.106989		0.0885154			0.0881455			0.138695				0.132705	0.134037	0.0872309				0.0817079			0.0767273		0.0818537		0.0921652	0.0808833	0.0766565	0.0870903			0.104583			0.192737
143Nd/144Nd (290 Ma)	0.512323				0.51221		0.512311			0.512346			0.512343				0.512217	0.512216	0.512243				0.512239			0.512186		0.512192		0.51222	0.512227	0.512247	0.512086			0.512141
epsilonNd (290 Ma)	1.1327				-1.06765		0.905346			1.58277			1.52494				-0.927505	-0.957333	-0.413533				-0.501674			-1.52741		-1.42457		-0.86969	-0.724891	-0.333995	-3.49267			-2.40356

## Sheet: XRF CRM data
XRF analyses of Certified Reference Materials (CRMs), including loss on ignition values (LOI), with comparisons to certified and/or recommended values. LL = below lower limit of detection
	OU-5 Leaton dolerite				Mean (n=3_	STDEV	RSD%	Cert. val.	%Error		JB-2 basalt				Mean (n=3_	STDEV	RSD%	Cert. val.	%Error		CNRS BE-N alkali-basalt				Mean (n=3_	STDEV	RSD%	Cert. val.	%Error		OKUM Komatiite				Mean (n=3_	STDEV	RSD%	Cert. val.	%Error
SiO2 (wt%)	49.178	48.909	48.924		49.0037	0.151163	0.308473	49.1	-0.196198		53.254	53.225	53.101		53.1933	0.081267	0.152777	53.25	-0.106416		38.465	38.672	38.299		38.4787	0.186875	0.485659	38.2	0.729494		44.041	43.962	44.11		44.0377	0.0740563	0.168166	44.14	-0.231838
TiO2	2.698	2.697	2.683		2.69267	0.0083865	0.311457	2.718	-0.932058		1.162	1.161	1.154		1.159	0.0043589	0.376091	1.19	-2.60504		2.672	2.682	2.666		2.67333	0.0080829	0.302353	2.61	2.42656		0.375	0.366	0.378		0.373	0.006245	1.67426	0.38	-1.84211
Al2O3	13.657	13.611	13.553		13.607	0.0521153	0.383003	13.62	-0.0954479		14.74	14.716	14.656		14.704	0.0432666	0.294251	14.64	0.437158		9.971	10.032	9.994		9.999	0.0308058	0.308089	10.07	-0.705065		7.955	7.942	7.97		7.95567	0.0140119	0.176125	7.97	-0.179841
Fe2O3	14.481	14.448	14.408		14.4457	0.0365559	0.253058	14.6	-1.05708		14.219	14.205	14.143		14.189	0.0404475	0.285062	14.25	-0.42807		12.817	12.86	12.801		12.826	0.0305123	0.237894	12.84	-0.109034		11.849	11.834	11.824		11.8357	0.0125831	0.106315	11.81	0.21733
Mn3O4	0.334	0.329	0.325		0.329333	0.00450925	1.36921				0.231	0.237	0.231		0.233	0.0034641	1.48674				0.218	0.212	0.216		0.215333	0.00305505	1.41875				0.197	0.19	0.194		0.193667	0.00351188	1.81337
as MnO	0.310646	0.305996	0.302276		0.306306	0.00419396	1.36921	0.31	-1.19159		0.214848	0.220429	0.214848		0.216708	0.00322189	1.48674	0.218	-0.592454		0.202757	0.197177	0.200897		0.200277	0.00284144	1.41875	0.2	0.138526		0.183226	0.176715	0.180435		0.180125	0.00326633	1.81337	0.1813	-0.647911
MgO	4.994	5.005	5.008		5.00233	0.00737111	0.147354	5.17	-3.24307		4.55	4.569	4.592		4.57033	0.0210317	0.460179	4.62	-1.07504		13.244	13.338	13.239		13.2737	0.0557704	0.420158	13.15	0.940431		21.391	21.36	21.295		21.3487	0.0489932	0.229491	21.29	0.27556
CaO	6.52	6.52	6.485		6.50833	0.0202073	0.310483	6.63	-1.83509		9.646	9.632	9.657		9.645	0.01253	0.129911	9.82	-1.78208		13.79	13.844	13.781		13.805	0.0340735	0.24682	13.87	-0.468637		7.734	7.726	7.693		7.71767	0.0217332	0.281604	7.85	-1.68577
Na2O	4.214	4.171	4.193		4.19267	0.0215019	0.512846	4.29	-2.26884		2.017	2.023	1.998		2.01267	0.0130512	0.648452	2.04	-1.33987		3.173	3.183	3.192		3.18267	0.00950438	0.29863	3.18	0.0838574		1.159	1.156	1.144		1.153	0.00793725	0.6884	1.136	1.49648
K2O	0.836	0.841	0.83		0.835667	0.00550757	0.659063	0.826	1.1703		0.416	0.416	0.421		0.417667	0.00288675	0.691162	0.42	-0.555556		1.427	1.43	1.43		1.429	0.00173205	0.121207	1.39	2.80576		0.043	0.044	0.046		0.0443333	0.00152753	3.44555	0.044	0.757576
P2O5	0.445	0.446	0.446		0.445667	0.00057735	0.129548	0.44	1.28788		0.092	0.09	0.094		0.092	0.002	2.17391	0.101	-8.91089		1.107	1.097	1.089		1.09767	0.0090185	0.821606	1.05	4.53968		0.022	0.023	0.022		0.0223333	0.00057735	2.58515	0.0266	-16.0401
SO3	<LL	0.002	<LL								<LL	<LL	<LL								0.069	0.066	0.064		0.0663333	0.00251661	3.79389	0.101	-34.3234		0.039	0.038	0.04		0.039	0.001	2.5641
V2O5	0.085	0.084	0.08		0.083	0.00264575	3.18765				0.11	0.109	0.112		0.110333	0.00152753	1.38446				0.043	0.046	0.04		0.043	0.003	6.97674				0.031	0.034	0.033		0.0326667	0.00152753	4.6761
Cr2O3	0.006	0.007	0.006		0.00633333	0.00057735	9.11606				0.002	0.004	0.005		0.00366667	0.00152753	41.6598				0.053	0.058	0.055		0.0553333	0.00251661	4.54809				0.372	0.369	0.369		0.37	0.00173205	0.468122
SrO	0.021	0.028	0.023		0.024	0.00360555	15.0231				0.025	0.027	0.02		0.024	0.00360555	15.0231				0.156	0.174	0.166		0.165333	0.0090185	5.45474				<LL	<LL	0.001
ZrO2	0.026	0.025	0.027		0.026	0.001	3.84615				0.001	0.001	0.002		0.00133333	0.00057735	43.3013				0.033	0.033	0.031		0.0323333	0.0011547	3.57124				<LL	<LL	<LL
BaO	0.038	0.039	0.04		0.039	0.001	2.5641				0.025	0.028	0.021		0.0246667	0.00351188	14.2374				0.129	0.131	0.127		0.129	0.002	1.55039				<LL	<LL	<LL
NiO	0.002	<LL	<LL								<LL	<LL	<LL								0.033	0.034	0.033		0.0333333	0.00057735	1.73205				0.114	0.118	0.116		0.116	0.002	1.72414
LOI (wt%)	2.09745	2.2017	2.12565		2.1416	0.0539215	2.51781	2.08	2.96157		-0.663										1.82										4.74				4.74			4.49	5.56793
Sum	99.6325	99.3637	99.1567								99.827										99.22										100.062
recalculated to ppm
Cr (ppm)	41.0525	47.8945	41.0525		43.3332	3.95028	9.11606	38.4	12.8468		13.6842	27.3683	34.2104		25.0876	10.4514	41.6598	28.1	-10.7202		362.63	396.841	376.314		378.595	17.2189	4.54809	360	5.16528		2545.25	2524.73	2524.73		2531.57	11.8508	0.468122	2460	2.90931
Ni (ppm)	15.716							15													259.314	267.173	259.314		261.934	4.53683	1.73205	267	-1.89744		895.814	927.246	911.53		911.53	15.716	1.72414	886	2.88146
